# Supplementary material for: Comparative Analysis of Microbial Communities in Diseased and Healthy Sweet Cherry Trees (Prunus avium L.)
Source: Microorganisms. 2024 Sep 5;12(9):1837. doi: 10.3390/microorganisms12091837 (PMC11433754; doi:10.3390/microorganisms12091837)
Supplement: Supplementary file 1 [file microorganisms-12-01837-s001.zip]

Archive with 1 entries (1 files):
- microorganisms-3185379-supplementary.pdf
